# Supplementary material for: Tissue-Oxygen-Adaptation of Bone Marrow-Derived Mesenchymal Stromal Cells Enhances Their Immunomodulatory and Pro-Angiogenic Capacity, Resulting in Accelerated Healing of Chemical Burns
Source: Int J Mol Sci. 2023 Feb 17;24(4):4102. doi: 10.3390/ijms24044102 (PMC9963537; doi:10.3390/ijms24044102)
Supplement: Supplementary file 1 [file ijms-24-04102-s001.zip]

Archive with 1 entries (1 files):
- ijms-2199749-supplementary.pdf
